# Supplementary material for: The Impact of COVID-19 on Knowledge, Beliefs, and Practices of Ni-Vanuatu Health Workers Regarding Antibiotic Prescribing and Antibiotic Resistance, 2018 and 2022: A Mixed Methods Study
Source: Trop Med Infect Dis. 2023 Oct 18;8(10):477. doi: 10.3390/tropicalmed8100477 (PMC10611053; doi:10.3390/tropicalmed8100477)
Supplement: Supplementary file 1 [file tropicalmed-08-00477-s001.zip]

Archive with 1 entries (1 files):
- tropicalmed-2593841-supplementary.pdf
